# Supplementary material for: Multi-Elemental Analysis of Hair and Fingernails Using Energy-Dispersive X-ray Fluorescence (ED XRF) Method Supported by Inductively Coupled Plasma Mass Spectrometry (ICP MS)
Source: Molecules. 2024 Feb 7;29(4):773. doi: 10.3390/molecules29040773 (PMC10892256; doi:10.3390/molecules29040773)
Supplement: Supplementary file 1 [file molecules-29-00773-s001.zip]

Archive with 1 entries (1 files):
- molecules-2824974-supplementary.pdf
